# Supplementary material for: Glycosylphosphatidylinositol Anchor Biosynthesis Pathway-Related Protein GPI7 Is Required for the Vegetative Growth and Pathogenicity of Colletotrichum graminicola
Source: Int J Mol Sci. 2022 Mar 10;23(6):2985. doi: 10.3390/ijms23062985 (PMC8949851; doi:10.3390/ijms23062985)
Supplement: Supplementary file 1 [file ijms-23-02985-s001.zip]

Archive with 2 entries (2 files):
- Supplemental Figure S1-S5.pdf
- Supplemental Table S1-S2.pdf
